# Supplementary material for: Silver Nanoparticles Decorated UiO-66-NH2 Metal-Organic Framework for Combination Therapy in Cancer Treatment
Source: Pharmaceutics. 2025 Apr 13;17(4):512. doi: 10.3390/pharmaceutics17040512 (PMC12030114; doi:10.3390/pharmaceutics17040512)
Supplement: Supplementary file 1 [file pharmaceutics-17-00512-s001.zip]

Archive with 1 entries (1 files):
- pharmaceutics-3534436-supplementary.pdf
